# Supplementary material for: Novel Mechanistic Insight into the Anticancer Activity of Cucurbitacin D against Pancreatic Cancer (Cuc D Attenuates Pancreatic Cancer)
Source: Cells. 2019 Dec 31;9(1):103. doi: 10.3390/cells9010103 (PMC7017063; doi:10.3390/cells9010103)
Supplement: Supplementary file 1 [file cells-09-00103-s001.zip]

Archive with 1 entries (1 files):
- cells-626356-supplementary.pptx
